# Supplementary material for: Fatty Acid Profiling as a Tool for Fostering the Traceability of the Halophyte Plant Salicornia ramosissima and Contributing to Its Nutritional Valorization
Source: Plants (Basel). 2024 Feb 16;13(4):545. doi: 10.3390/plants13040545 (PMC10891689; doi:10.3390/plants13040545)
Supplement: Supplementary file 1 [file plants-13-00545-s001.zip]

Archive with 2 entries (2 files):
- plants-2851418-supplementary.pdf
- plants-2851418-Table S5.pdf
